# Supplementary material for: Targeted identification of TE insertions in a Drosophila genome through hemi-specific PCR
Source: Mob DNA. 2017 Jul 28;8:10. doi: 10.1186/s13100-017-0092-1 (PMC5534036; doi:10.1186/s13100-017-0092-1)
Supplement: Supplementary file 1 — Primers used in library construction. (XLSX 47 kb) [file 13100_2017_92_MOESM1_ESM.xlsx]

## Sheet: Sheet1
Table S4: Primers used in the library construction
Primer name	Sequence from 5' to 3'	comments
P-enrich-F	CACGGACATGCTAAGGGTTAATC	It is the forward primer used in the asymmetric PCR
P-nest-F_1	TCGTCGGCAGCGTCAGATGTGTATAAGAGACAGCGTTAAGTGGATGTCTCTTGCC	They are forward primers used in the nested PCR.
P-nest-F_2	TCGTCGGCAGCGTCAGATGTGTATAAGAGACAGNCGTTAAGTGGATGTCTCTTGCC
P-nest-F_3	TCGTCGGCAGCGTCAGATGTGTATAAGAGACAGNNCGTTAAGTGGATGTCTCTTGCC
P-nest-F_4	TCGTCGGCAGCGTCAGATGTGTATAAGAGACAGNNNCGTTAAGTGGATGTCTCTTGCC
R1	GTCTCGTGGGCTCGGAGATGTGTATAAGAGACAGNNNNNAAATG	They are degenerate primers used to amplify adjacent genomic sequence.
R2	GTCTCGTGGGCTCGGAGATGTGTATAAGAGACAGNNNNNAATTG
R3	GTCTCGTGGGCTCGGAGATGTGTATAAGAGACAGNNNNNAAATC
R4	GTCTCGTGGGCTCGGAGATGTGTATAAGAGACAGNNNNNAAACT
R5	GTCTCGTGGGCTCGGAGATGTGTATAAGAGACAGNNNNNAATGT
R6	GTCTCGTGGGCTCGGAGATGTGTATAAGAGACAGNNNNNGCCAA
R7	GTCTCGTGGGCTCGGAGATGTGTATAAGAGACAGNNNNNACAAT
R8	GTCTCGTGGGCTCGGAGATGTGTATAAGAGACAGNNNNNGCAGC
R9	GTCTCGTGGGCTCGGAGATGTGTATAAGAGACAGNNNNNCAGCA
R10	GTCTCGTGGGCTCGGAGATGTGTATAAGAGACAGNNNNNAATCA
R11	GTCTCGTGGGCTCGGAGATGTGTATAAGAGACAGNNNNNTGCCA
R12	GTCTCGTGGGCTCGGAGATGTGTATAAGAGACAGNNNNNTGGAA
R13	GTCTCGTGGGCTCGGAGATGTGTATAAGAGACAGNNNNNAGCAA
R14	GTCTCGTGGGCTCGGAGATGTGTATAAGAGACAGNNNNNATTCA
R15	GTCTCGTGGGCTCGGAGATGTGTATAAGAGACAGNNNNNAATGG
