# Supplementary material for: Targeted identification of TE insertions in a Drosophila genome through hemi-specific PCR
Source: Mob DNA. 2017 Jul 28;8:10. doi: 10.1186/s13100-017-0092-1 (PMC5534036; doi:10.1186/s13100-017-0092-1)
Supplement: Supplementary file 2 — The summary of paired-end reads. (XLSX 56 kb) [file 13100_2017_92_MOESM2_ESM.xlsx]

## Sheet: Sheet1
Table S1. The summary of paired-end reads. There were 15 degenerate primers used in sequencing. Read pairs refers to the number of read pairs sequenced. P-derived read pairs refers to the number of read pairs that contain 3' end of P-element. Percentage of P-derived read pairs is the ratio of P-derived read pairs to read pairs. P-derived read pairs after cutadapt is the number of P-element read p…
Primer	Read pairs	P-derived read pairs	Percentage of P-derived read pairs	P-derived read pairs after cutadapt	Aligned read pairs	Unique alignment rate	Overall alignment rate	un-annotated rate
R1	887994	839184	0.945033	833589	714641	0.208	0.857306	0.0244221
R2	669016	643118	0.961289	641203	624848	0.7449	0.974493	0.024526
R3	466546	444309	0.952337	430319	369282	0.7886	0.858159	0.0107479
R4	545050	520999	0.955874	519624	509084	0.9731	0.979716	0.00157538
R5	1309000	1226809	0.937211	1171901	1031639	0.2458	0.880312	0.0239076
R6	791301	749954	0.947748	746632	674541	0.8914	0.903445	0.00357428
R7	448724	429072	0.956205	426645	366155	0.3186	0.858219	0.144081
R8	716995	676648	0.943728	671850	650253	0.7546	0.967854	0.0110003
R9	798586	742772	0.930109	739907	722517	0.5736	0.976497	0.0125035
R10	822027	768294	0.934634	752069	607506	0.6029	0.80778	0.0285314
R11	584570	558469	0.95535	524562	501077	0.7895	0.955229	0.0209968
R12	425970	409545	0.961441	407175	394989	0.6714	0.970072	0.0226715
R13	479120	458735	0.957453	451131	423162	0.8957	0.938002	0.00835141
R14	629038	604594	0.961141	600757	547289	0.3888	0.910999	0.045994
R15	523804	503910	0.96202	502061	457699	0.7215	0.91164	0.0177977
