# Supplementary material for: Targeted identification of TE insertions in a Drosophila genome through hemi-specific PCR
Source: Mob DNA. 2017 Jul 28;8:10. doi: 10.1186/s13100-017-0092-1 (PMC5534036; doi:10.1186/s13100-017-0092-1)
Supplement: Supplementary file 3 — Insertions found by concordantly and uniquely mapping read pairs. (XLSX 42 kb) [file 13100_2017_92_MOESM3_ESM.xlsx]

## Sheet: unique
Table S2. Insertions found by concordantly and uniquely mapping read pairs. The inserted chromosomes and breakpoints are reported. The number in each cell indicates the number of read pairs that support each insertion. Sense means P-element is in the same orientation as the plus genomic strand. Antisense means P-element is in the same orientation as the minus genomic strand. Category indicates an…
Insertion	R1	R2	R3	R4	R5	R6	R7	R8	R9	R10	R11	R12	R13	R14	R15	Strand	Category
chr2L:220699	5694	1461	14998	128	12	2652	958	9	11	7547	246	60	2505	659	23076	antisense	TRUE
chr2L:3707098	0	69	0	0	0	0	0	0	0	0	0	0	0	0	0	antisense	FALSE
chr2L:7573697	6348	1244	828	12	2660	114	439	1046	8	964	1036	66	19	18	58	antisense	TRUE
chr2L:8951631	0	0	26	0	0	0	0	0	0	0	20	0	2	0	0	sense	TRUE
chr2L:8951631	42	42	258	0	22	15	21	4	0	28224	14	3351	64	0	57	antisense
chr2L:12507829	187	10834	146182	839	383	475444	3567	1702	72	24165	299	400	5478	23685	67	antisense	TRUE
chr2L:15262593	0	37	0	0	0	0	0	0	0	0	0	0	0	0	0	antisense	FALSE
chr2L:15264721	40	17	3661	0	626	46	45	29	197	814	848	4	2524	22	44	antisense	TRUE
chr2L:15762783	1213	30	678	36	13029	38190	884	1288	16	1822	3665	27	8481	71	6	antisense	TRUE
chr2L:20483955	0	75	0	0	0	0	0	0	0	0	0	0	0	0	0	antisense	FALSE
chr2L:20917521	10	128	446	0	0	0	209	3	7	184	132	655	4	1061	0	sense	TRUE
chr2L:21221219	209	273	11833	4	68	92	2709	48	5	164	82	89	220	115	26	sense	TRUE
chr2L:21222025	0	0	0	0	0	2	0	0	0	0	37	1	0	0	0	antisense	FALSE
chr2R:6236112	10	3016	1324	19	361	36050	5872	387	26	2592	36947	116	1841	20	185	sense	TRUE
chr2R:6236112	0	0	0	0	138	0	0	1	1	0	0	8	0	0	0	antisense
chr2R:6648629	282	163	420	18	1316	182	85	1717	24654	1101	163	17	137842	540	56	sense	TRUE
chr2R:17563557	92	96	10503	1	14	142	120	12	2	1315	14214	468	75	5511	1238	sense	TRUE
chr2R:20869396	0	0	0	0	0	28	0	0	0	0	0	35	0	0	0	antisense	FALSE
chr2R:24292403	0	0	0	0	0	22	0	0	0	0	0	0	0	0	0	antisense	FALSE
chr3L:3149449	11906	251129	26329	46	12033	108	480	466	1629	449	668	7835	47157	102519	264150	antisense	TRUE
chr3L:6218052	0	6	93	0	4	7	0	20	10	195	237	1	5	967	5	antisense	TRUE
chr3L:11710100	0	0	0	0	0	0	0	0	0	0	28	0	0	0	0	sense	FALSE
chr3L:11819921	70690	180982	122	24	3453	1487	2033	336	2686	5869	292926	132910	2193	280	51490	antisense	TRUE
chr3L:11820022	58	1	11	0	265	0	347	1850	3	101	11	1	79	0	10	sense	TRUE
chr3L:13265851	0	0	0	0	0	0	26	0	0	0	0	0	0	0	0	antisense	FALSE
chr3L:13521910	160	8268	17	60	119	28	3	0	3	1768	97	19	3065	2	478	sense	TRUE
chr3L:14786218	0	0	0	0	0	0	0	0	0	0	47	0	0	0	0	sense	FALSE
chr3L:16891150	100	141	75842	12	55	33414	115	2	3	988	20115	49	615	516	81	sense	TRUE
chr3L:17049414	266	1	73	0	31	2673	49	1838	5	214	64	157	64	791	1	sense	TRUE
chr3L:20104865	72	35	15	18	68	130	10420	8	2	7028	57	2460	7	5623	18	antisense	TRUE
chr3L:21240203	15	316	476	2	4	104	15	7899	1304	202	43	12	12201	152	8	antisense	TRUE
chr3L:22315456	0	0	0	0	0	0	0	0	0	0	0	0	67	0	0	antisense	FALSE
chr3L:22408013	22	7	3606	17	161	709	41383	14	29	44	916	1168	10937	5558	27	antisense	TRUE
chr3L:22871816	25802	6805	336	45	205024	463	3700	356	7892	53181	310	13039	1553	42665	1804	sense	TRUE
chr3L:22901871	11	530	35774	3	98	2781	150	47	27	301848	7223	12	3951	3478	407	sense	TRUE
chr3L:25797105	2	8	62	0	2	5	113	16	10	994	28	34	0	557	3	antisense	FALSE
chr3L:26023661	7212	2287	522	168	1387	613	949	358782	382877	5465	259	102391	140151	11912	5975	sense	TRUE
chr3L:26834988	50	0	0	0	94	0	15	0	0	0	0	0	0	0	0	antisense	FALSE
chr3R:562644	2	14	1	0	3	3	0	0	0	0	54	0	1	0	0	antisense	TRUE
chr3R:2210034	8	601	157	3	31	8	8	4	5	0	2	7	433	1039	24	sense	TRUE
chr3R:4806575	292	988	13	1	692	214	52318	24	21	17	7766	89	236	180	130	sense	TRUE
chr3R:4806575	34	0	59	0	0	0	0	1	0	0	0	1	0	0	0	antisense
chr3R:9533751	0	0	0	0	0	0	0	0	0	0	20	0	0	0	0	antisense	FALSE
chr3R:14749333	0	0	72	0	0	0	0	0	0	0	0	0	0	0	0	sense	FALSE
chr3R:18399261	5933	1857	1106	1	120	1303	0	142	405	1	3728	1	18	333	29	antisense	TRUE
chr3R:31154703	0	0	0	0	0	0	0	0	0	0	21	0	0	0	0	antisense	FALSE
chr3R:31713302	53	164	315	0	1	79	130	148	17	772	128	1123	466	270	3	antisense	TRUE
chr3R:31738027	27909	849	7	11	19931	5	4154	21	14	3	89	159	10	9010	1	sense	TRUE
chrUn_CP007074v1:15794	30	0	0	0	211	0	1	0	0	0	0	0	0	0	0	antisense	FALSE
chrX:2469894	69	44	2572	1	6	11768	175	7	1	0	1404	40	5	130	325	antisense	TRUE
chrX:4324864	0	0	0	0	0	0	0	0	0	0	90	5	0	0	1	antisense	TRUE
chrX:4324864	166	414	54	74	7	632	103	161	2191	1289	198	606	19936	6961	32	sense
chrX:6679501	0	0	0	0	0	0	0	0	0	0	0	0	0	557	0	sense	FALSE
chrX:8925028	6372	69	6	1	59	43593	24	400	37	6	459	2205	146	1	11567	antisense	TRUE
chrX:17314576	706	4534	346	503821	304	11427	666	127678	140	3708	19230	3473	1032	3747	698	antisense	TRUE
chrX_TAS:4894	1150	8	1	1	25194	7	85	2	3	2	1	2	2	0	2	sense	TRUE
chrY:768808	7	1	10	0	1	0	0	2	0	246	8	3	2	4443	1	sense	TRUE
