# Supplementary material for: Targeted identification of TE insertions in a Drosophila genome through hemi-specific PCR
Source: Mob DNA. 2017 Jul 28;8:10. doi: 10.1186/s13100-017-0092-1 (PMC5534036; doi:10.1186/s13100-017-0092-1)
Supplement: Supplementary file 5 — PCR verification of insertions found by hemi-specific PCR. (XLSX 140 kb) [file 13100_2017_92_MOESM5_ESM.xlsx]

## Sheet: Sheet1
Insertion	Direction	Forward primer	Reverse primer	PCR type	Annotation sets	PCR condition	PCR result	Sequencing results	Comments
chr2L:20917521	sense	TTTTCGCCCTACATCCATTT	TTCATGCATACCACTGCACA	Insertion site assay	Hemi-specific PCR	94 ̊C 2 min; 35 cycles of 94 ̊C 30 sec, 60 ̊C 30 sec and 72 ̊C 3:30 min; 72 ̊C 5 min	Both inserted and un-inserted chromosmes are amplified	The PCR product contains an internal deleted P-element and ajdecent genomic sequence around chr2L:20917521.
chr2L:8951631	antisense	TGTTTCTACCTGTGCAATCAACA	CCCTTAAGATAGTTTCCAACAGC	Insertion site assay	Hemi-specific PCR, TEMP and TIDAL	94 ̊C 2 min; 35 cycles of 94 ̊C 30 sec, 60 ̊C 30 sec and 72 ̊C 3:30 min; 72 ̊C 5 min	Inserted chromosome is amplified	The PCR product contains an internal deleted P-element and ajdecent genomic sequence around chr2L:8951631.
chr2L:20483955 antisense		ACGAGTTGAGAGAGTGCGAA	TCTTCTTGTCTTGCCTCCGT	Insertion site assay	Hemi-specific PCR	95 ̊C 3 min; 35 cycles of 95 ̊C 30 sec, 60 ̊C 30 sec and 72 ̊C 4:30 min; 72 ̊C 10 min	Un-inserted chromosome is amplied	NA	False postive for hemi-specific PCR
		AGTTTTCACCAAGGCTGCAC	TCTTCTTGTCTTGCCTCCGT	Breakpoint specific assay	Hemi-specifc PCR	95 ̊C 3 min; 35 cycles of 95 ̊C 30 sec, 60 ̊C 30 sec and 72 ̊C 1:30 min; 72 ̊C 5 min	The PCR product is ~800 bp	Part of the PCR product belongs to P-element, and the other part is mapped to the genome region around chr3L: 26023660.
chr2L:21222025 antisense		ATCTGCAGGAGTGGTTGACA	TTTCAGGTTCCCTCCCACTC	Insertion site assay	Hemi-specific PCR	95 ̊C 3 min; 35 cycles of 95 ̊C 30 sec, 60 ̊C 30 sec and 72 ̊C 4:30 min; 72 ̊C 10 min	Un-inserted chromosome is amplied	NA	False postive for hemi-specific PCR
		AGTTTTCACCAAGGCTGCAC	TTTCAGGTTCCCTCCCACTC	Breakpoint specific assay	Hemi-specific PCR	95 ̊C 3 min; 35 cycles of 95 ̊C 30 sec, 60 ̊C 30 sec and 72 ̊C 1:30 min; 72 ̊C 5 min	main band is not expected	NA
chr2R:6236112	sense	GAGATGCTCCTTAGCTGTTCG	GGAACGTAAGAGCTGCCAAA	Insertion site assay	Hemi-specific PCR, TEMP and TIDAL	94 ̊C 2 min; 35 cycles of 94 ̊C 30 sec, 60 ̊C 30 sec and 72 ̊C 3:30 min; 72 ̊C 5 min	Inserted chromosome is amplified	The PCR product contains an internal deleted P-element and ajdecent genomic sequence around chr2R:6236112.
chr2R:17563557	sense	GCAGTCGACAGAGTTTATGCC	CCTATGGTGGTTGCTGGGAT	Insertion site assay	Hemi-specific PCR, TEMP and TIDAL	94 ̊C 2 min; 35 cycles of 94 ̊C 30 sec, 60 ̊C 30 sec and 72 ̊C 3:30 min; 72 ̊C 5 min	Inserted chromosome is amplified	The PCR product contains an internal deleted P-element and ajdecent genomic sequence around chr2R:17563557.
chr2R:23862575	antisense	AGTTTTCACCAAGGCTGCAC	TCCGGTACAGCGGTTACATT	Breakpoint specific assay	TEMP and TIDAL	95 ̊C 3 min; 35 cycles of 95 ̊C 30 sec, 55 - 65 ̊C 30 sec and 72 ̊C 2 min; 72 ̊C 5 min	Inserted chromosome is amplified and the PCR product is ~1000 bp	Part of the PCR product belongs to P-element, and the other part is mapped to the genome region around chr2R: 23862575.	Hemi-specific PCR cannot detect this insertion because there are two opposite P-element insertions at this site.
chr2R:20869396 antisense		ACGGTTCCAGCTGCGATATA	GCGCCCAGTTCCAGTTATTC	Insertion site assay	Hemi-specific PCR	95 ̊C 3 min; 35 cycles of 95 ̊C 30 sec, 60 ̊C 30 sec and 72 ̊C 4:30 min; 72 ̊C 10 min	Un-inserted chromosome is amplied.	NA	False postive for hemi-specific PCR
		AGTTTTCACCAAGGCTGCAC	GCGCCCAGTTCCAGTTATTC	Breakpoint specific assay	Hemi-specific PCR	95 ̊C 3 min; 35 cycles of 95 ̊C 30 sec, 50 - 65 ̊C 30 sec and 72 ̊C 1:30 min; 72 ̊C 5 min	No clear main band.	NA
chr3L:16891150	sense	GGTTCTTGCGGCTCTCTTG	ATTCCACAACACTGCCAACC	Insertion site assay	Hemi-specific PCR and TEMP	94 ̊C 2 min; 35 cycles of 94 ̊C 30 sec, 60 ̊C 30 sec and 72 ̊C 3:30 min; 72 ̊C 5 min	Inserted chromosome is amplified.	The PCR product contains an internal deleted P-element and ajdecent genomic sequence around chr3L:16891150.
chr3L:25797105	sense	GAGGACAGAGGAGAACGGAG	GGATGTTATGCTGCAGGGTG	Insertion site assay	Hemi-specific PCR	95 ̊C 2 min; 35 cycles of 95 ̊C 30 sec, 57 - 63 ̊C 30 sec and 72 ̊C 4 min; 72 ̊C 5 min	Un-inserted chromosome is amplied.	The PCR product doesn't have P-element sequence, and it is mapped to the region around chr3L:25797105.	False positive for hemi-specific PCR
chr3L:26023661	sense	CACGGACATGCTAAGGGTTAATC	GAGGACAGAGGAGAACGGAG	Breakpoint specific assay	Hemi-specific PCR and TEMP	94 ̊C 3 min; 35 cycles of 94 ̊C 30 sec, 60 ̊C 30 sec and 72 ̊C 3 min; 72 ̊C 10 min	The PCR product is ~300 bp.	Part of the PCR product belongs to P-element, and the other part is mapped to the genome region around chr3L:26023661.
chr3L:22408013	antisense	CACGGACATGCTAAGGGTTAATC	ACGTTAAGGCAATGCAAAACA	Breakpoint specific assay	Hemi-specific PCR, TEMP and TIDAL	94 ̊C 3 min; 35 cycles of 94 ̊C 30 sec, 60 ̊C 30 sec and 72 ̊C 3 min; 72 ̊C 10 min	The main band is ~750 bp.	Part of the PCR product belongs to P-element, and the other part is mapped to the genome region around chr3L:22408013.
chr3L:3149449	antisense	CACGGACATGCTAAGGGTTAATC	GTTCACGGCGTCTTCTTTGT	Breakpoint specific assay	Hemi-specific PCR, TEMP and TIDAL	94 ̊C 3 min; 35 cycles of 94 ̊C 30 sec, 60 ̊C 30 sec and 72 ̊C 3 min; 72 ̊C 10 min	Multiple bands are amplified. The band ~500 bp is sequenced.	Part of the PCR product belongs to P-element, and the other part is mapped to the genome region around chr3L:3149449.
chr3L:22315456 antisense		ATGCGCGGCCATTAAAGTTT	TGGCGATTTCACACACTCAC	Insertion site assay	Hemi-specific PCR	95 ̊C 3 min; 35 cycles of 95 ̊C 30 sec, 60 ̊C 30 sec and 72 ̊C 4:30 min; 72 ̊C 10 min	Un-inserted chromosome is amplied.	NA	False postive for hemi-specific PCR
		AGTTTTCACCAAGGCTGCAC	TGGCGATTTCACACACTCAC	Breakpoint specific assay	Hemi-specific PCR	95 ̊C 3 min; 35 cycles of 95 ̊C 30 sec, 50 - 65 ̊C 30 sec and 72 ̊C 1:30 min; 72 ̊C 5 min	Multiple bands are amplified and the main band is not expected.	NA
chr3R:4806575	sense	CACGGACATGCTAAGGGTTAATC	GGATGTTATGCTGCAGGGTG	Breakpoint specific assay	Hemi-specific PCR, TEMP and TIDAL	94 ̊C 3 min; 35 cycles of 94 ̊C 30 sec, 60 ̊C 30 sec and 72 ̊C 3 min; 72 ̊C 10 min	Multiple bands are amplified. The band ~350 bp is sequenced.	Part of the PCR product belongs to P-element, and the other part is mapped to the genome region around chr3R:4806575.
chr3R:2210034	sense	CACGGACATGCTAAGGGTTAATC	AACGGCACATTAGTTGACCA	Breakpoint specific assay	Hemi-specific PCR and TEMP	94 ̊C 3 min; 35 cycles of 94 ̊C 30 sec, 60 ̊C 30 sec and 72 ̊C 3 min; 72 ̊C 10 min	As expected, the length of PCR product is ~350 bp.	Part of the PCR product belongs to P-element, and the other part is mapped to the genome region around chr3R:2210034.
chr3R:8698090	antisense	ATGCCAGAAGTGCAACAACA	TCAATAGTGAAGCGGAGATGC	Insertion site assay	TEMP	95 ̊C 2 min; 35 cycles of 95 ̊C 30 sec, 57 - 63 ̊C 30 sec and 72 ̊C 4 min; 72 ̊C 5 min	Un-inserted chromosome is amplied.	The sequence of PCR product is mapped to the genome region around chr3R:8698090 and span the breakpoint estimated by TEMP.	False positive for TEMP. The frequency estimated by TEMP is 0.027.
chrX:8925028	antisense	GCACTTTCTCCGCAGTTCTC	AGAGGGCGCTATTGAGCATA	Insertion site assay	Hemi-specific PCR, TEMP and TIDAL	94 ̊C 2 min; 35 cycles of 94 ̊C 30 sec, 60 ̊C 30 sec and 72 ̊C 3:30 min; 72 ̊C 5 min	Inserted chromosome is amplified.	The PCR product contains an internal deleted P-element and ajdecent genomic sequence around chrX:8925028	The breakpoint estimated by TEMP is not accurate. In addition, the frequency estimated is 0.0909
chrX:8574278	antisense	AGTTTTCACCAAGGCTGCAC	TCAGTGCACCTTAGTCATCTGA	Breakpoint specific assay	TEMP and TIDAL	95 ̊C 3 min; 35 cycles of 95 ̊C 30 sec, 60 ̊C 30 sec and 72 ̊C 1:40 min; 72 ̊C 10 min	Inserted chromosome is amplified, and the length of PCR product is expected.	Part of the PCR product is P-element, and the other part is mapped to the genome region around chrX: 8574278.	Hemi-specific PCR cannot detect this insertion because there are two opposite P-element insertions at this site.
chrX:6679501 sense		TCCACCCATAAATCCCGAGG	AAGTAAACACAGGGGCAGAC	Insertion site assay	Hemi-specifc PCR	95 ̊C 3 min; 35 cycles of 95 ̊C 30 sec, 60 ̊C 30 sec and 72 ̊C 4:30 min; 72 ̊C 10 min	Un-inserted chromosome is amplied.	NA	False postive for hemi-specific PCR
		TCCACCCATAAATCCCGAGG	AGTTTTCACCAAGGCTGCAC	Breakpoint specific assay	Hemi-specifc PCR	95 ̊C 3 min; 35 cycles of 95 ̊C 30 sec, 50 - 65 ̊C 30 sec and 72 ̊C 1:30 min; 72 ̊C 5 min	The main band is not expected.	NA
chrX_TAS:4894	sense	CACCGAAATGGATGAGTTGACG	CACACTTACCATAGAGCAAGGG	Breakpoint specific assay	Hemi-specifc PCR	95 ̊C 3 min; 35 cycles of 95 ̊C 30 sec, 64 ̊C 30 sec and 72 ̊C 1:40 min; 72 ̊C 10 min	Inserted chromosome is amplified and the PCR product is ~1500 bp	Part of the PCR product belongs to P-element, and the other part is mapped to X_TAS	RAL-802 also has a P-element insertion in X_TAS
chrY:768808	sense	CTTCTGATGTTGTGGACGCC	GTGATGGCTCTCTTTGCTTCT	Insertion site assay	Hemi-specifc PCR	95 ̊C 3 min; 35 cycles of 95 ̊C 30 sec, 60 ̊C 30 sec and 72 ̊C 4:30 min; 72 ̊C 10 min	Inserted chromosome is amplified and the PCR product is ~1800 bp	NA
