# Supplementary material for: Targeted identification of TE insertions in a Drosophila genome through hemi-specific PCR
Source: Mob DNA. 2017 Jul 28;8:10. doi: 10.1186/s13100-017-0092-1 (PMC5534036; doi:10.1186/s13100-017-0092-1)
Supplement: Supplementary file 8 — A Perl script used to pick up P-element derived read paired. (PL 2 kb) [file 13100_2017_92_MOESM8_ESM.pl]

#!/usr/bin/perl -w
use strict;
use List::Util qw(sum);

###
#This perl script is used to extract reads mapped to 2877-2907 of P-element( one mismatch and one gap open are allowed)
#Usage: perl $0 out.sam read1.fq r1.fq raw_read2.fq read2.fq r2.fq
#History: 2015-09-08
###

my %read1;
my %read2;
open IN,'<', $ARGV[0] or die "Cannot open the input file:$!";
open OUT1,'>',$ARGV[1] or die "Cannot open the output file:$!";
open OUT2,'>',$ARGV[2] or die "Cannot open the output file:$!";
while (my $line = <IN>){
        chomp($line);
	next if $line=~/^\@/; ###skip header lines;
	###parse CIGAR
	my @sam=split /\t/,$line,12;
	my (@cigar_m)=$sam[5]=~/(\d+)M/g;
        my (@cigar_d)=$sam[5]=~/(\d+)D/g;
        my (@cigar_s)=$sam[5]=~/(\d+)S/g;
        #next if (!$cigar_s);
	my (@cigar_i)=$sam[5]=~/(\d+)I/g;
        my $aln_ln=sum(@cigar_m,@cigar_d);
	next if $sam[3]<2850;
	my $end=$sam[3]+$aln_ln-1;
	my ($mismatch)= $sam[11]=~/XM:i:(\d+)/; #get the number of mismatch
	my ($gap) = $sam[11]=~/XO:i:(\d+)/; ###get the number of gap open
	if ($end==2907 and $sam[3] <= 2877 and $mismatch <=1 and $gap <=1 ){ #first p element set
		$read1{$sam[0]}=1;
		print OUT1 "\@$sam[0]\n$sam[9]\n";
		print OUT1 "+\n";
		print OUT1 "$sam[10]\n";
		#print "$end\n";
		#print "+\n";
		next;
	}
	if ($end>=2896 and $aln_ln >= 20 and $mismatch <=1 and $gap <=1 ){ #second p elelement set
		$read2{$sam[0]}=1;
		print OUT2 "\@$sam[0]\n$sam[9]\n";
		print OUT2 "+\n";
		print OUT2 "$sam[10]\n";
		#print "$end\n";
                #print "+\n";
                next;
	}
}
close IN;
close OUT1;
close OUT2;

#reformat Read2 and output Read2
my $temp_file = $ARGV[3].".temp";
open IN,'<',$ARGV[3] or die "Cannot open the input file:$!";
open TEMP, '>',$temp_file or die "Cannot open the temporatory file: $!\n";
while(my $line = <IN>){
        chomp($line);
        if ( $line =~ /^\@HWI-M/ ){
                print TEMP "\n$line\t";
        }
        else {
                print TEMP "$line\t";
        }
}
close TEMP;
close IN;
	
open IN, '<', $temp_file or die "Cannot open the temporatory file: $!\n";
open OUT1,'>',$ARGV[4] or die "Cannot open the read1.fa file:$!\n";
open OUT2,'>',$ARGV[5] or die "Cannot open the read1.fa file:$!\n";
while (my $line=<IN>){
        chomp $line;
        my @items = split /\t/,$line;
        if (!($line =~ /^\@HWI-M/)){ next;} ##skip the empty line
	#$items[0] =~ s/\@HWI-M/>HWI-M/;
        my @names = split /\s/,$items[0];
	$names[0] =~ s/\@HWI-M/HWI-M/;
	if (exists $read1{$names[0]}) {
		print OUT1 "\@$names[0]\n";
		print OUT1 "$items[1]\n";
		print OUT1 "$items[2]\n";
		print OUT1 "$items[3]\n";
		next;
	}
	if (exists $read2{$names[0]}) {	
		print OUT2 "\@$names[0]\n";
		print OUT2 "$items[1]\n";
		print OUT2 "$items[2]\n";
		print OUT2 "$items[3]\n";
		next;
	}
}
system("rm *.temp");
close IN;
close OUT1;
close OUT2;

print "The end!\n";
